# Supplementary material for: Genomic Analysis of Influenza A and B Viruses Carrying Baloxavir Resistance-Associated Substitutions Serially Passaged in Human Epithelial Cells
Source: Viruses. 2023 Dec 16;15(12):2446. doi: 10.3390/v15122446 (PMC10748225; doi:10.3390/v15122446)
Supplement: Supplementary file 1 [file viruses-15-02446-s001.zip]

Archive with 1 entries (1 files):
- viruses-2750757-supplementary.pdf
